# Supplementary material for: Structure-Based In Silico Screening of Marine Phlorotannins for Potential Walrus Calicivirus Inhibitor
Source: Int J Mol Sci. 2023 Oct 30;24(21):15774. doi: 10.3390/ijms242115774 (PMC10647355; doi:10.3390/ijms242115774)
Supplement: Supplementary file 1 [file ijms-24-15774-s001.zip]

Archive with 3 entries (3 files):
- supplementary figures.pptx
- supplementary table S7.xlsx
- supplementary tables S1-S6.pdf
